# Supplementary material for: Microbiological profile of diabetic foot ulcers in Kuwait
Source: PLoS One. 2020 Dec 30;15(12):e0244306. doi: 10.1371/journal.pone.0244306 (PMC7773204; doi:10.1371/journal.pone.0244306)
Supplement: S1 Table — (XLSX) [file pone.0244306.s001.xlsx]

## Sheet: Sheet1
Gender	Age	HbA1c	Number of Isolates	Number of Growth	DFU grade (A,B,C,D)	UT grade
M	61	5.3	0	2	A	0
M	61	5.3	0	2	A	0
M	61	6	0	2	A	0
M	61	6.2	0	2	A	0
M	59	7.2	0	2	A	0
M	59	7.2	0	2	A	0
M	59	7.2	0	2	A	0
M	61	7.4	0	2	A	0
M	61	8.7	0	2	A	0
M	61	9.4	0	2	A	0
M	61	12.6	0	2	A	0
M	61	12.6	0	2	A	0
M	61	12.6	0	2	A	0
M	61	12.6	0	2	A	0
F	55	4.6	1	1	A	1
F	54	5.2	1	1	A	1
F	55	5.2	1	1	A	1
M	53	5.3	1	1	A	1
M	63	5.3	2	1	A	1
F	56	5.4	0	2	A	1
F	56	5.4	0	2	A	1
F	56	5.4	1	1	A	1
F	56	5.4	1	1	A	1
F	56	5.4	1	1	A	1
F	74	5.4	1	1	A	1
F	66	5.4	1	1	A	1
M	56	5.4	0	2	A	1
M	58	5.4	1	1	A	1
F	78	5.7	1	1	A	1
M	51	6	1	1	A	1
M	59	6	1	1	A	1
M	71	6	1	1	A	1
M	54	6	1	1	A	1
F	72	6.1	0	2	A	1
F	72	6.1	0	2	A	1
F	63	6.1	1	1	A	1
M	70	6.1	2	1	A	1
M	69	6.1	2	1	A	1
F	48	6.1	2	1	A	1
F	77	6.2	2	1	A	1
F	60	6.2	2	1	A	1
M	69	6.2	1	1	A	1
M	70	6.2	1	1	A	1
M	67	6.2	2	1	A	1
F	72	6.3	1	1	A	1
M	59	6.5	1	1	A	1
F	59	6.6	2	1	A	1
M	51	6.6	1	1	A	1
M	56	6.6	1	1	A	1
M	56	6.6	2	1	A	1
M	60	6.6	2	1	A	1
M	51	6.6	2	1	A	1
M	64	6.7	1	1	A	1
M	40	6.8	1	1	A	1
F	63	6.9	1	1	A	1
M	54	6.9	1	1	A	1
M	59	6.9	1	1	A	1
M	59	6.9	1	1	A	1
F	72	7.1	1	1	A	1
F	72	7.1	1	1	A	1
F	72	7.1	1	1	A	1
F	64	7.1	1	1	A	1
M	53	7.1	1	1	A	1
M	76	7.1	1	1	A	1
M	58	7.1	2	1	A	1
F	55	7.2	1	1	A	1
M	61	7.2	1	1	A	1
M	53	7.2	1	1	A	1
M	72	7.2	1	1	A	1
M	59	7.2	1	1	A	1
M	57	7.2	1	1	A	1
M	61	7.2	2	1	A	1
M	40	7.2	2	1	A	1
F	55	7.4	1	1	A	1
M	67	7.4	1	1	A	1
M	57	7.4	2	1	A	1
M	44	7.4	2	1	A	1
M	88	7.5	1	1	A	1
F	72	7.5	1	1	A	1
F	65	7.5	1	1	A	1
M	61	7.5	1	1	A	1
F	72	7.6	0	2	A	1
F	61	7.6	1	1	A	1
M	69	7.6	1	1	A	1
M	51	7.6	1	1	A	1
M	59	7.6	1	1	A	1
M	55	7.7	1	1	A	1
M	81	7.8	0	2	A	1
F	72	7.8	0	2	A	1
F	72	7.8	1	1	A	1
M	51	7.8	1	1	A	1
M	51	7.8	1	1	A	1
M	69	7.8	1	1	A	1
M	59	7.8	1	1	A	1
M	59	7.8	1	1	A	1
M	76	7.8	2	1	A	1
M	69	7.8	2	1	A	1
F	63	7.9	1	1	A	1
M	59	7.9	1	1	A	1
M	63	8	1	1	A	1
F	76	8.1	1	1	A	1
F	72	8.1	1	1	A	1
F	63	8.1	1	1	A	1
F	60	8.1	1	1	A	1
F	62	8.1	2	1	A	1
M	54	8.1	1	1	A	1
M	52	8.2	2	1	A	1
M	81	8.3	1	1	A	1
F	62	8.3	1	1	A	1
F	63	8.3	1	1	A	1
M	72	8.3	1	1	A	1
M	59	8.3	1	1	A	1
F	45	8.3	1	1	A	1
F	45	8.3	2	1	A	1
F	64	8.4	1	1	A	1
F	73	8.4	1	1	A	1
F	68	8.4	1	1	A	1
M	76	8.4	1	1	A	1
M	60	8.4	1	1	A	1
M	50	8.4	1	1	A	1
F	53	8.5	1	1	A	1
M	51	8.5	2	1	A	1
M	44	8.5	2	1	A	1
M	56	8.6	2	1	A	1
F	52	8.7	2	1	A	1
M	52	8.7	1	1	A	1
M	64	8.7	1	1	A	1
M	67	8.7	2	1	A	1
M	76	8.7	2	1	A	1
M	61	8.8	1	1	A	1
M	72	8.8	1	1	A	1
M	70	8.8	1	1	A	1
M	61	8.8	1	1	A	1
M	61	8.8	1	1	A	1
M	54	8.8	2	1	A	1
M	72	8.8	2	1	A	1
M	52	8.9	1	1	A	1
M	59	8.9	1	1	A	1
M	59	8.9	1	1	A	1
M	58	8.9	2	1	A	1
M	53	9	2	1	A	1
F	62	9.1	2	1	A	1
M	54	9.1	2	1	A	1
M	49	9.1	1	1	A	1
M	69	9.2	1	1	A	1
M	58	9.2	2	1	A	1
M	54	9.2	2	1	A	1
F	56	9.4	2	1	A	1
M	76	9.4	1	1	A	1
M	62	9.4	2	1	A	1
M	76	9.4	2	1	A	1
M	48	9.4	2	1	A	1
M	92	9.5	1	1	A	1
F	82	9.6	1	1	A	1
M	81	9.6	0	2	A	1
M	81	9.6	0	2	A	1
M	81	9.6	1	1	A	1
F	72	9.6	0	2	A	1
F	72	9.6	0	2	A	1
F	72	9.6	2	1	A	1
F	72	9.6	2	1	A	1
M	69	9.6	2	1	A	1
M	69	9.6	2	1	A	1
F	64	9.7	1	1	A	1
M	54	9.8	1	1	A	1
M	54	9.8	1	1	A	1
M	60	9.8	1	1	A	1
M	72	9.8	1	1	A	1
M	67	9.8	2	1	A	1
F	42	9.8	2	1	A	1
F	42	9.8	2	1	A	1
F	54	9.9	1	1	A	1
M	60	9.9	1	1	A	1
M	54	10	2	1	A	1
M	60	10.1	2	1	A	1
F	63	10.2	1	1	A	1
M	81	10.3	0	2	A	1
M	81	10.3	1	1	A	1
F	72	10.4	1	1	A	1
F	72	10.4	1	1	A	1
F	54	10.4	2	1	A	1
F	54	10.4	2	1	A	1
M	54	10.4	1	1	A	1
M	54	10.4	1	1	A	1
F	68	10.5	1	1	A	1
F	60	10.5	2	1	A	1
M	72	10.7	0	2	A	1
F	63	10.7	1	1	A	1
M	92	10.8	1	1	A	1
M	65	10.8	1	1	A	1
M	52	10.8	1	1	A	1
F	72	11	0	2	A	1
F	72	11	0	2	A	1
M	60	11.1	1	1	A	1
M	81	11.2	0	2	A	1
M	59	11.3	1	1	A	1
F	87	11.7	1	1	A	1
M	55	11.7	1	1	A	1
M	54	11.7	1	1	A	1
M	69	11.7	1	1	A	1
M	58	11.7	1	1	A	1
M	60	11.7	1	1	A	1
M	53	11.7	1	1	A	1
M	69	11.7	2	1	A	1
M	54	11.7	2	1	A	1
F	61	11.8	1	1	A	1
F	68	11.8	1	1	A	1
M	57	11.8	2	1	A	1
M	61	11.8	2	1	A	1
M	52	12.6	1	1	A	1
F	59	14.2	1	1	A	1
M	54	16.6	2	1	A	1
M	59	18.1	1	1	A	1
F	59	7.1	1	1	A	2
F	68	8.4	1	1	A	2
M	61	8.8	1	1	A	2
M	54	9.3	1	1	A	2
F	55	10.1	1	1	A	3
M	56	5.2	2	1	B	4
M	52	5.3	1	1	B	4
F	64	5.4	1	1	B	4
F	64	5.4	1	1	B	4
M	71	5.7	1	1	B	4
M	44	6	1	1	B	4
M	43	6	1	1	B	4
M	43	6	1	1	B	4
M	72	6.1	2	1	B	4
M	47	6.1	1	1	B	4
F	65	6.2	2	1	B	4
F	55	6.2	2	1	B	4
F	60	6.2	2	1	B	4
M	49	6.2	2	1	B	4
F	82	6.3	1	1	B	4
F	82	6.3	1	1	B	4
M	51	6.3	1	1	B	4
M	58	6.3	2	1	B	4
M	66	6.4	1	1	B	4
M	55	6.5	2	1	B	4
F	59	6.7	2	1	B	4
M	65	6.7	2	1	B	4
F	80	6.8	1	1	B	4
F	80	6.8	2	1	B	4
M	54	6.9	1	1	B	4
F	59	7	2	1	B	4
M	67	7	2	1	B	4
M	43	7	2	1	B	4
F	79	7.1	2	1	B	4
M	57	7.1	1	1	B	4
F	55	7.2	1	1	B	4
F	74	7.2	2	1	B	4
F	50	7.2	1	1	B	4
M	44	7.2	2	1	B	4
M	55	7.3	1	1	B	4
M	43	7.3	2	1	B	4
F	82	7.4	1	1	B	4
M	88	7.8	2	1	B	4
F	72	7.8	0	2	B	4
F	44	8.1	1	1	B	4
F	54	8.3	2	1	B	4
M	57	8.4	1	1	B	4
M	64	8.4	1	1	B	4
M	46	8.4	1	1	B	4
M	81	8.5	1	1	B	4
F	66	8.5	2	1	B	4
M	78	8.7	1	1	B	4
M	78	8.7	1	1	B	4
F	55	8.8	1	1	B	4
F	53	8.8	1	1	B	4
F	56	8.8	1	1	B	4
M	63	8.8	2	1	B	4
M	57	8.8	2	1	B	4
M	38	8.8	2	1	B	4
F	63	8.9	1	1	B	4
M	53	8.9	2	1	B	4
M	79	9	1	1	B	4
F	55	9.1	1	1	B	4
M	52	9.1	1	1	B	4
M	72	9.1	1	1	B	4
M	72	9.1	1	1	B	4
M	72	9.1	2	1	B	4
F	55	9.2	1	1	B	4
M	59	9.2	1	1	B	4
M	54	9.3	1	1	B	4
F	58	9.4	1	1	B	4
M	57	9.5	1	1	B	4
F	77	9.6	2	1	B	4
M	69	9.6	1	1	B	4
F	52	9.8	2	1	B	4
M	54	9.8	1	1	B	4
M	51	9.8	1	1	B	4
M	63	9.8	2	1	B	4
M	38	9.8	1	1	B	4
M	46	9.8	2	1	B	4
F	59	10	1	1	B	4
F	62	10	1	1	B	4
F	64	10	1	1	B	4
F	62	10	2	1	B	4
M	67	10	1	1	B	4
M	49	10	2	1	B	4
F	72	10.4	1	1	B	4
M	55	10.4	2	1	B	4
M	60	10.5	2	1	B	4
F	68	10.7	1	1	B	4
M	53	11	2	1	B	4
M	55	11.1	1	1	B	4
M	40	11.1	1	1	B	4
F	50	11.7	1	1	B	4
M	67	11.8	2	1	B	4
M	57	11.8	2	1	B	4
M	72	6	2	1	B	5
M	61	6.2	2	1	B	5
F	72	7.6	1	1	B	5
F	69	8.3	1	1	B	5
F	54	8.4	2	1	B	5
F	72	8.7	1	1	B	5
M	59	8.8	1	1	B	5
F	72	9.6	0	2	B	5
F	72	9.6	1	1	B	5
F	72	9.6	1	1	B	5
M	38	9.8	2	1	B	5
F	55	12	1	1	B	5
M	59	12.5	2	1	B	5
M	38	5.3	1	1	B	6
M	59	6	2	1	B	6
M	64	6.2	2	1	B	6
F	46	6.2	1	1	B	6
M	64	6.7	1	1	B	6
M	56	6.9	2	1	B	6
M	59	7.2	0	2	B	6
M	59	7.2	0	2	B	6
M	59	7.2	0	2	B	6
M	59	7.2	0	2	B	6
M	59	7.2	0	2	B	6
M	61	7.2	1	1	B	6
F	56	7.3	2	1	B	6
F	59	7.6	1	1	B	6
M	68	7.8	1	1	B	6
M	62	7.8	1	1	B	6
F	59	7.9	1	1	B	6
M	53	8.3	1	1	B	6
M	53	8.3	2	1	B	6
F	48	8.3	2	1	B	6
M	67	8.4	2	1	B	6
M	59	8.5	1	1	B	6
M	79	8.7	1	1	B	6
M	72	8.8	2	1	B	6
M	63	8.9	1	1	B	6
M	63	8.9	1	1	B	6
M	51	9.2	2	1	B	6
M	72	9.3	2	1	B	6
M	60	9.4	1	1	B	6
F	77	9.6	1	1	B	6
M	59	9.7	2	1	B	6
F	54	9.8	1	1	B	6
F	63	9.8	1	1	B	6
F	63	9.8	1	1	B	6
F	63	9.8	1	1	B	6
F	59	9.8	2	1	B	6
M	55	9.8	2	1	B	6
M	38	9.8	2	1	B	6
F	60	10	1	1	B	6
M	64	10.1	1	1	B	6
M	48	10.4	1	1	B	6
M	60	10.5	1	1	B	6
F	67	10.8	2	1	B	6
M	59	11.3	2	1	B	6
M	75	11.8	1	1	B	6
M	75	11.8	1	1	B	6
M	57	11.8	1	1	B	6
M	68	12	1	1	B	6
M	59	12.5	1	1	B	6
M	59	12.5	2	1	B	6
M	52	12.6	1	1	B	6
M	59	13.6	1	1	B	6
F	74	5.7	1	1	C	7
M	54	6.1	1	1	C	7
M	59	6.6	0	2	C	7
M	67	7.2	1	1	C	7
M	67	7.2	1	1	C	7
M	72	7.2	1	1	C	7
M	78	7.3	1	1	C	7
M	71	7.5	2	1	C	7
M	57	7.8	1	1	C	7
M	58	8	2	1	C	7
M	61	8.1	0	2	C	7
M	61	8.1	0	2	C	7
M	70	8.1	1	1	C	7
M	57	8.2	1	1	C	7
M	56	8.3	1	1	C	7
F	61	8.4	1	1	C	7
M	61	8.4	1	1	C	7
F	48	8.4	2	1	C	7
F	79	8.5	1	1	C	7
M	83	8.7	1	1	C	7
M	52	8.8	1	1	C	7
M	65	8.8	2	1	C	7
F	85	8.9	1	1	C	7
M	78	9.1	1	1	C	7
F	55	9.3	1	1	C	7
M	61	9.6	1	1	C	7
M	61	9.6	2	1	C	7
M	79	9.8	1	1	C	7
M	55	10	1	1	C	7
M	58	10	2	1	C	7
M	58	10	2	1	C	7
M	78	10.1	2	1	C	7
F	80	10.7	1	1	C	7
F	75	10.7	1	1	C	7
M	72	10.7	1	1	C	7
F	66	11.7	2	1	C	7
F	50	9.1	1	1	C	8
F	38	6.2	1	1	C	9
F	70	6.6	2	1	C	9
M	55	7.2	1	1	C	9
M	65	7.6	1	1	C	9
M	58	7.9	1	1	C	9
M	46	5.3	1	1	D	10
F	67	6.2	1	1	D	10
F	67	6.2	1	1	D	10
F	66	6.2	1	1	D	10
F	59	6.2	1	1	D	10
M	65	6.8	1	1	D	10
M	61	6.9	1	1	D	10
M	62	7.8	1	1	D	10
M	82	7.9	1	1	D	10
M	65	7.9	1	1	D	10
F	73	8.1	1	1	D	10
M	53	8.3	1	1	D	10
M	62	8.3	2	1	D	10
F	80	8.4	2	1	D	10
M	69	8.4	1	1	D	10
M	58	8.4	2	1	D	10
M	67	8.5	2	1	D	10
M	78	8.5	1	1	D	10
F	61	8.7	1	1	D	10
M	67	8.7	1	1	D	10
F	55	8.8	2	1	D	10
M	92	8.9	1	1	D	10
M	70	9.2	1	1	D	10
M	64	9.7	1	1	D	10
M	53	10	1	1	D	10
M	63	10	2	1	D	10
F	50	10.8	2	1	D	10
M	53	11.4	1	1	D	10
F	72	11.5	1	1	D	10
M	78	11.5	2	1	D	10
M	54	11.8	1	1	D	10
M	63	11.9	1	1	D	10
M	63	12.2	1	1	D	10
F	92	12.5	1	1	D	10
M	54	12.6	1	1	D	10
M	63	6.1	1	1	D	11
M	72	6.6	2	1	D	11
M	58	7	2	1	D	11
M	51	9.4	1	1	D	11
F	67	10.8	2	1	D	11
M	58	10.8	2	1	D	11
F	59	11.3	1	1	D	11
F	59	11.3	1	1	D	11
F	63	11.7	2	1	D	11
M	58	11.8	1	1	D	11
F	67	5.1	2	1	D	12
M	33	6	2	1	D	12
M	81	6.2	2	1	D	12
M	76	6.2	2	1	D	12
M	66	6.5	2	1	D	12
M	51	6.7	1	1	D	12
M	64	6.7	1	1	D	12
M	62	6.7	2	1	D	12
F	80	6.8	1	1	D	12
F	80	6.8	1	1	D	12
M	75	6.8	2	1	D	12
M	60	7	1	1	D	12
M	71	7	2	1	D	12
M	79	7.2	1	1	D	12
M	62	7.2	2	1	D	12
M	79	7.3	1	1	D	12
M	62	7.6	2	1	D	12
M	69	7.7	1	1	D	12
M	33	7.8	1	1	D	12
M	59	8	2	1	D	12
M	78	8.1	2	1	D	12
M	64	8.1	2	1	D	12
M	74	8.2	1	1	D	12
M	62	8.3	2	1	D	12
M	40	8.4	1	1	D	12
F	80	8.6	1	1	D	12
M	60	8.7	1	1	D	12
F	77	8.8	2	1	D	12
F	80	8.9	1	1	D	12
M	63	8.9	1	1	D	12
M	64	8.9	1	1	D	12
M	46	9	1	1	D	12
M	75	9.2	2	1	D	12
F	88	9.3	1	1	D	12
F	88	9.3	1	1	D	12
M	81	9.4	2	1	D	12
M	51	9.4	1	1	D	12
M	67	9.4	2	1	D	12
M	33	9.5	1	1	D	12
F	83	9.6	1	1	D	12
M	64	9.6	1	1	D	12
M	58	9.6	2	1	D	12
M	77	9.8	2	1	D	12
M	75	9.8	2	1	D	12
F	67	10.1	1	1	D	12
M	76	10.1	1	1	D	12
M	60	10.7	1	1	D	12
M	53	11.4	1	1	D	12
M	56	11.6	2	1	D	12
M	92	11.8	0	2	D	12
M	69	12.2	2	1	D	12
F	50	6.9	2	1	D	12
